# Supplementary material for: Estimating Sustainable Live-Coral Harvest at Kamiali Wildlife Management Area, Papua New Guinea
Source: PLoS One. 2015 Oct 5;10(10):e0140026. doi: 10.1371/journal.pone.0140026 (PMC4593639; doi:10.1371/journal.pone.0140026)
Supplement: S1 File — “Year” = year the specimen was collected; “L1 (cm)” = major axis length of specimen, in centimeters; “L2 (cm)” = minor axis length of specimen, in centimeters; “DW (g)” = dry weight of specimen, in grams. (XLS) [file pone.0140026.s001.xls]

## Sheet: Sheet1
Year	L1 (cm)	L2 (cm)	DW (g)
2011	73	41	3850
2011	51	40	3300
2011	47	33	2000
2011	41	34	1350
2011	36	23	600
2011	37	20	1000
2011	33	18	530
2011	36	22	890
2011	35	21	550
2011	34	22	530
2011	28	25	480
2011	28	20	710
2011	27	23	550
2011	29	18	530
2011	23	21	440
2011	20	18	205
2011	21	15	370
2011	24	13	370
2011	24	14	235
2011	19	19	285
2011	22	19	270
2011	13	11	81
2011	15	6	130
2011	7	5	17
2013	53	50	5900
2013	55	42	7150
2013	49	26	3400
2013	46	42	4200
2013	83	81	7850
2013	64	58	5350
2013	99	95	10950
2013	121	80	15050
2013	71	62	4700
2013	84	52	9800
2013	72	61	6000
2013	103	95	12650
2013	77	45	4750
2013	67	50	7250
2013	132	121	21950
2013	42	36	2500
2013	47	35	2800
2013	48	27	2800
2013	42	29	2200
2013	56	49	4500
2013	53	27	1950
2013	52	34	2500
2013	53	43	6200
2013	52	38	5300
2013	43	35	2850
2013	69	40	4650
2013	65	42	5400
2013	75	42	4050
2013	48	31	1100
2013	56	42	2900
2013	47	37	3700
2013	57	41	4000
2013	54	34	2350
2013	55	42	2800
2013	66	45	4700
2013	63	34	3200
