# Supplementary material for: Estimating Sustainable Live-Coral Harvest at Kamiali Wildlife Management Area, Papua New Guinea
Source: PLoS One. 2015 Oct 5;10(10):e0140026. doi: 10.1371/journal.pone.0140026 (PMC4593639; doi:10.1371/journal.pone.0140026)
Supplement: S3 File — “Date” = date of survey; “Reef Zone” = habitat category (fore reef, reef flat/crest); “Transect” = transect number; “Specimen” = specimen number, nested within transect number; “L1 (cm)” = length of major axis of specimen, in centimeters; “L2 (cm) = length of minor axis of specimen, in centimeters. If no specimens were observed on a transect, “Specimen” value is “NONE” and “L1 (cm)” and “L2 (cm)” are blank. (XLS) [file pone.0140026.s003.xls]

## Sheet: Sheet1
Location	Date	Reef Zone	Transect	Specimen	L1 (cm)	L2 (cm)
sexy bay	2012-05-30	Fore Reef	1	NONE
sexy bay	2012-05-30	Fore Reef	2	1	30	22
sexy bay	2012-05-30	Fore Reef	3	NONE
sexy bay	2012-05-30	Fore Reef	4	1	30	23
sexy bay	2012-05-30	Fore Reef	4	2	11	8
sexy bay	2012-05-30	Reef Flat/Crest	5	1	9	7
uraba reef	2012-05-30	Reef Flat/Crest	5	2	24	17
uraba reef	2012-05-30	Reef Flat/Crest	6	1	18	15
uraba reef	2012-05-30	Reef Flat/Crest	6	2	7	5
uraba reef	2012-05-30	Reef Flat/Crest	6	3	10	8
uraba reef	2012-05-30	Reef Flat/Crest	6	4	15	14
uraba reef	2012-05-30	Reef Flat/Crest	7	1	17	10
uraba reef	2012-05-30	Reef Flat/Crest	7	2	15	14
uraba reef	2012-05-30	Reef Flat/Crest	7	3	33	25
uraba reef	2012-05-30	Reef Flat/Crest	7	4	21	16
uraba reef	2012-05-30	Reef Flat/Crest	7	5	14	10
uraba reef	2012-05-30	Reef Flat/Crest	8	1	14	14
uraba reef	2012-05-30	Reef Flat/Crest	8	2	27	19
sexy bay	2012-05-30	Reef Flat/Crest	8	3	19	10
sexy bay	2012-05-30	Reef Flat/Crest	8	4	10	8
sexy bay	2012-05-30	Reef Flat/Crest	8	5	12	10
sexy bay	2012-05-30	Reef Flat/Crest	8	6	20	11
sexy bay	2012-05-30	Reef Flat/Crest	8	7	16	14
sexy bay	2012-05-30	Reef Flat/Crest	9	1	21	10
sexy bay	2012-05-30	Reef Flat/Crest	9	2	17	11
sexy bay	2012-05-30	Reef Flat/Crest	9	3	25	18
sexy bay	2012-05-30	Reef Flat/Crest	9	4	43	32
sexy bay	2012-05-30	Reef Flat/Crest	9	5	40	23
sexy bay	2012-05-30	Reef Flat/Crest	9	6	38	26
Umbu Bieney	2012-05-30	Reef Flat/Crest	9	7	21	11
Umbu Bieney	2012-05-30	Reef Flat/Crest	9	8	31	12
Umbu Bieney	2012-05-30	Reef Flat/Crest	9	9	17	15
Umbu Bieney	2012-05-30	Reef Flat/Crest	10	1	26	20
Umbu Bieney	2012-05-30	Reef Flat/Crest	10	2	22	19
Umbu Makana	2012-05-30	Reef Flat/Crest	10	3	12	7
Umbu Makana	2012-05-30	Reef Flat/Crest	10	4	21	19
Umbu Makana	2012-05-30	Reef Flat/Crest	10	5	12	6
Umbu Makana	2012-05-30	Reef Flat/Crest	10	6	36	18
Umbu Makana	2012-05-30	Reef Flat/Crest	10	7	22	13
Umbu Makana	2012-05-30	Reef Flat/Crest	10	8	16	12
Umbu Makana	2012-05-31	Fore Reef	11	1	20	13
Umbu Makana	2012-05-31	Fore Reef	11	2	18	12
Umbu Makana	2012-05-31	Fore Reef	12	1	36	22
Umbu Makana	2012-05-31	Fore Reef	12	2	10	9
Umbu Makana	2012-05-31	Fore Reef	12	3	24	10
Umbu Makana	2012-05-31	Fore Reef	12	4	44	28
Umbu Makana	2012-05-31	Fore Reef	12	5	37	24
Umbu Makana	2012-05-31	Fore Reef	12	6	14	10
Umbu Makana	2012-05-31	Fore Reef	13	1	24	17
Umbu Makana	2012-05-31	Fore Reef	13	2	36	27
Umbu Makana	2012-05-31	Fore Reef	13	3	57	43
Umbu Makana	2012-05-31	Fore Reef	13	4	31	24
Umbu Makana	2012-05-31	Fore Reef	13	5	11	8
Umbu Makana	2012-05-31	Fore Reef	13	6	28	21
Cape Dinga	2012-05-31	Fore Reef	14	1	33	18
Cape Dinga	2012-05-31	Fore Reef	14	2	15	15
Cape Dinga	2012-05-31	Fore Reef	14	3	22	7
Cape Dinga	2012-05-31	Fore Reef	14	4	10	8
Cape Dinga	2012-05-31	Fore Reef	14	5	24	18
Cape Dinga	2012-05-31	Fore Reef	14	6	26	17
Cape Dinga	2012-05-31	Reef Flat/Crest	15	1	18	16
Umbu Guanado	2012-05-31	Reef Flat/Crest	15	2	16	10
Umbu Guanado	2012-05-31	Reef Flat/Crest	15	3	5	5
Umbu Guanado	2012-05-31	Reef Flat/Crest	16	NONE
Umbu Guanado	2012-05-31	Reef Flat/Crest	17	1	23	15
Umbu Guanado	2012-05-31	Reef Flat/Crest	17	2	36	27
Umbu Guanado	2012-05-31	Reef Flat/Crest	17	3	12	10
Umbu Guanado	2012-05-31	Reef Flat/Crest	17	4	14	11
Umbu Guanado	2012-05-31	Reef Flat/Crest	18	1	27	21
Umbu Guanado	2012-05-31	Reef Flat/Crest	18	2	13	9
Umbu Guanado	2012-05-31	Reef Flat/Crest	18	3	47	22
Umbu Guanado	2012-05-31	Reef Flat/Crest	18	4	22	15
Umbu Guanado	2012-05-31	Reef Flat/Crest	19	1	11	11
Umbu Guanado	2012-05-31	Reef Flat/Crest	19	2	8	5
Umbu Guanado	2012-05-31	Reef Flat/Crest	19	3	14	10
Umbu Guanado	2012-05-31	Reef Flat/Crest	19	4	11	8
Umbu Guanado	2012-05-31	Reef Flat/Crest	19	5	4	4
Umbu Guanado	2012-05-31	Reef Flat/Crest	19	6	15	10
Umbu Guanado	2012-05-31	Reef Flat/Crest	19	7	5	4
Umbu Guanado	2012-05-31	Reef Flat/Crest	19	8	13	12
Umbu Guanado	2012-05-31	Reef Flat/Crest	19	9	27	25
Umbu Guanado	2012-05-31	Reef Flat/Crest	20	1	19	10
Umbu Guanado	2012-05-31	Reef Flat/Crest	20	2	20	6
Umbu Guanado	2012-05-31	Reef Flat/Crest	20	3	9	9
Umbu Guanado	2012-05-31	Reef Flat/Crest	20	4	14	12
Umbu Guanado	2012-05-31	Reef Flat/Crest	20	5	8	8
Umbu Guanado	2012-05-31	Reef Flat/Crest	20	6	6	4
Umbu Guanado	2012-05-31	Reef Flat/Crest	20	7	25	14
Umbu Guanado	2012-05-31	Reef Flat/Crest	20	8	20	7
Umbu Guanado	2012-05-31	Reef Flat/Crest	20	9	11	6
Umbu Guanado	2012-05-31	Reef Flat/Crest	20	10	7	7
Umbu Guanado	2012-05-31	Reef Flat/Crest	20	11	14	10
Umbu Guanado	2012-05-31	Reef Flat/Crest	20	12	15	9
Umbu Guanado	2012-05-31	Reef Flat/Crest	20	13	6	5
Umbu Guanado	2012-05-31	Reef Flat/Crest	20	14	23	15
Umbu Guanado	2012-05-31	Reef Flat/Crest	21	1	10	10
Umbu Guanado	2012-05-31	Reef Flat/Crest	21	2	12	10
Umbu Guanado	2012-05-31	Reef Flat/Crest	21	3	12	8
Umbu Guanado	2012-05-31	Reef Flat/Crest	21	4	15	12
Kamiali Reef	2012-05-31	Reef Flat/Crest	21	5	14	8
Kamiali Reef	2012-05-31	Reef Flat/Crest	21	6	19	12
Kamiali Reef	2012-05-31	Reef Flat/Crest	21	7	10	8
Umbu Bieney	2012-06-01	Fore Reef	22	1	21	15
Umbu Bieney	2012-06-01	Fore Reef	22	2	11	8
Umbu Bieney	2012-06-01	Fore Reef	23	1	35	24
Umbu Bieney	2012-06-01	Fore Reef	23	2	14	7
Umbu Bieney	2012-06-01	Fore Reef	23	3	30	21
Umbu Bieney	2012-06-01	Fore Reef	24	1	31	20
Umbu Bieney	2012-06-01	Fore Reef	24	2	22	19
Umbu Bieney	2012-06-01	Reef Flat/Crest	25	1	12	12
Umbu Bieney	2012-06-01	Reef Flat/Crest	25	2	14	10
Umbu Bieney	2012-06-01	Reef Flat/Crest	25	3	19	15
Umbu Bieney	2012-06-01	Reef Flat/Crest	25	4	18	14
Umbu Bieney	2012-06-01	Reef Flat/Crest	25	5	35	23
Umbu Bieney	2012-06-01	Reef Flat/Crest	26	1	33	27
Umbu Bieney	2012-06-01	Reef Flat/Crest	26	2	8	8
Umbu Bieney	2012-06-01	Reef Flat/Crest	27	1	18	13
Umbu Bieney	2012-06-01	Reef Flat/Crest	27	2	7	6
Umbu Bieney	2012-06-01	Reef Flat/Crest	27	3	49	39
Umbu Bieney	2012-06-01	Reef Flat/Crest	27	4	36	27
Umbu Bieney	2012-06-01	Reef Flat/Crest	27	5	5	6
Umbu Bieney	2012-06-01	Reef Flat/Crest	27	6	21	11
Umbu Bieney	2012-06-01	Reef Flat/Crest	27	7	28	24
Umbu Bieney	2012-06-01	Reef Flat/Crest	27	8	11	8
Umbu Bieney	2012-06-01	Reef Flat/Crest	27	9	26	15
Umbu Bieney	2012-06-01	Reef Flat/Crest	28	1	15	8
Umbu Bieney	2012-06-01	Reef Flat/Crest	28	2	15	8
Umbu Bieney	2012-06-01	Reef Flat/Crest	28	3	10	7
Umbu Bieney	2012-06-01	Reef Flat/Crest	28	4	13	10
Umbu Bieney	2012-06-01	Reef Flat/Crest	28	5	14	6
Umbu Bieney	2012-06-01	Reef Flat/Crest	28	6	23	14
Umbu Bieney	2012-06-01	Reef Flat/Crest	28	7	33	32
Umbu Bieney	2012-06-01	Reef Flat/Crest	29	1	17	15
Umbu Bieney	2012-06-01	Reef Flat/Crest	29	2	53	13
Umbu Bieney	2012-06-01	Reef Flat/Crest	29	3	12	9
Umbu Bieney	2012-06-01	Reef Flat/Crest	29	4	32	20
Umbu Bieney	2012-06-01	Reef Flat/Crest	29	5	12	7
Umbu Makana	2012-06-01	Reef Flat/Crest	29	6	6	6
Umbu Makana	2012-06-01	Reef Flat/Crest	29	7	28	21
Umbu Makana	2012-06-01	Reef Flat/Crest	29	8	15	10
Umbu Makana	2012-06-01	Reef Flat/Crest	30	1	16	12
Umbu Makana	2012-06-01	Reef Flat/Crest	30	2	10	9
Umbu Makana	2012-06-01	Reef Flat/Crest	30	3	47	32
Umbu Makana	2012-06-01	Reef Flat/Crest	30	4	20	12
Umbu Makana	2012-06-01	Reef Flat/Crest	30	5	12	10
Umbu Makana	2012-06-01	Reef Flat/Crest	30	6	16	11
Umbu Makana	2012-06-01	Reef Flat/Crest	30	7	42	26
Umbu Makana	2012-06-01	Reef Flat/Crest	30	8	12	7
Umbu Makana	2012-06-01	Reef Flat/Crest	30	9	28	13
Umbu Makana	2012-06-01	Reef Flat/Crest	30	10	109	90
Umbu Makana	2012-06-01	Reef Flat/Crest	30	11	19	13
Umbu Makana	2012-06-01	Reef Flat/Crest	30	12	7	7
Umbu Makana	2012-06-01	Reef Flat/Crest	30	13	9	7
Umbu Makana	2012-06-01	Reef Flat/Crest	30	14	11	9
Umbu Makana	2012-06-01	Reef Flat/Crest	30	15	35	18
Umbu Makana	2012-06-02	Fore Reef	31	1	8	8
Umbu Makana	2012-06-02	Fore Reef	31	2	40	37
Umbu Makana	2012-06-02	Fore Reef	31	3	32	25
Umbu Makana	2012-06-02	Fore Reef	31	4	5	6
Umbu Makana	2012-06-02	Fore Reef	31	5	4	4
Umbu Makana	2012-06-02	Fore Reef	31	6	18	20
Umbu Makana	2012-06-02	Fore Reef	31	7	13	9
Umbu Makana	2012-06-02	Fore Reef	31	8	7	9
Umbu Makana	2012-06-02	Fore Reef	31	9	5	4
Umbu Makana	2012-06-02	Fore Reef	31	10	38	29
Umbu Makana	2012-06-02	Fore Reef	31	11	53	32
Umbu Makana	2012-06-02	Fore Reef	32	1	23	18
Umbu Makana	2012-06-02	Fore Reef	32	2	25	21
Umbu Makana	2012-06-02	Fore Reef	32	3	24	24
Umbu Makana	2012-06-02	Fore Reef	32	4	23	16
Umbu Makana	2012-06-02	Fore Reef	32	5	10	5
Umbu Makana	2012-06-02	Fore Reef	32	6	11	9
Umbu Makana	2012-06-02	Fore Reef	32	7	1	1
Umbu Makana	2012-06-02	Fore Reef	32	8	5	5
Umbu Makana	2012-06-02	Fore Reef	32	9	6	6
Umbu Makana	2012-06-02	Fore Reef	32	10	11	9
Umbu Makana	2012-06-02	Fore Reef	33	1	4	4
Umbu Makana	2012-06-02	Fore Reef	33	2	8	7
Umbu Makana	2012-06-02	Fore Reef	33	3	7	7
Cape Dinga	2012-06-02	Fore Reef	33	4	26	20
Cape Dinga	2012-06-02	Fore Reef	33	5	61	39
Cape Dinga	2012-06-02	Fore Reef	33	6	39	35
Cape Dinga	2012-06-02	Fore Reef	33	7	23	16
Cape Dinga	2012-06-02	Fore Reef	33	8	8	5
Cape Dinga	2012-06-02	Fore Reef	33	9	7	5
Cape Dinga	2012-06-02	Fore Reef	33	10	19	13
Cape Dinga	2012-06-02	Fore Reef	33	11	18	13
Cape Dinga	2012-06-02	Fore Reef	33	12	17	13
Cape Dinga	2012-06-02	Fore Reef	33	13	11	6
Cape Dinga	2012-06-02	Fore Reef	33	14	29	27
Cape Dinga	2012-06-02	Fore Reef	33	15	42	26
Cape Dinga	2012-06-02	Fore Reef	33	16	22	18
Cape Dinga	2012-06-02	Fore Reef	33	17	19	14
Cape Dinga	2012-06-02	Reef Flat/Crest	34	1	23	15
Cape Dinga	2012-06-02	Reef Flat/Crest	34	2	24	15
Cape Dinga	2012-06-02	Reef Flat/Crest	34	3	22	17
Cape Dinga	2012-06-02	Reef Flat/Crest	34	4	26	19
Cape Dinga	2012-06-02	Reef Flat/Crest	34	5	7	5
Cape Dinga	2012-06-02	Reef Flat/Crest	35	NONE
Cape Dinga	2012-06-02	Reef Flat/Crest	36	NONE
Cape Dinga	2012-06-02	Reef Flat/Crest	37	1	12	8
Cape Dinga	2012-06-02	Reef Flat/Crest	37	2	13	7
Cape Dinga	2012-06-02	Reef Flat/Crest	37	3	13	11
Cape Dinga	2012-06-02	Reef Flat/Crest	38	NONE
Cape Dinga	2012-06-02	Reef Flat/Crest	39	1	7	4
Cape Dinga	2012-06-03	Fore Reef	40	1	63	36
Cape Dinga	2012-06-03	Fore Reef	41	1	160	81
Cape Dinga	2012-06-03	Fore Reef	42	NONE
Cape Dinga	2012-06-03	Reef Flat/Crest	43	1	28	23
Cape Dinga	2012-06-03	Reef Flat/Crest	43	2	53	36
Cape Dinga	2012-06-03	Reef Flat/Crest	44	NONE
Cape Dinga	2012-06-03	Reef Flat/Crest	45	NONE
Cape Dinga	2012-06-03	Reef Flat/Crest	46	NONE
Cape Dinga	2012-06-03	Reef Flat/Crest	47	NONE
Cape Dinga	2012-06-03	Reef Flat/Crest	48	1	13	9
Cape Dinga	2013-06-03	Reef Flat/Crest	49	NONE
Cape Dinga	2013-06-03	Reef Flat/Crest	50	1	20	19
Cape Dinga	2013-06-03	Reef Flat/Crest	50	2	41	35
Cape Dinga	2013-06-03	Reef Flat/Crest	51	1	35	18
Cape Dinga	2013-06-03	Reef Flat/Crest	51	2	23	19
Cape Dinga	2013-06-03	Reef Flat/Crest	51	3	21	16
Cape Dinga	2013-06-03	Reef Flat/Crest	53	1	12	11
Cape Dinga	2013-06-03	Reef Flat/Crest	53	2	31	19
Cape Dinga	2013-06-03	Reef Flat/Crest	54	1	32	32
Cape Dinga	2013-06-03	Reef Flat/Crest	54	2	31	25
Umbu Guanado	2013-06-03	Reef Flat/Crest	54	3	9	6
Umbu Guanado	2013-06-03	Reef Flat/Crest	54	4	57	46
Umbu Guanado	2013-06-03	Reef Flat/Crest	54	5	35	15
Umbu Guanado	2013-06-03	Reef Flat/Crest	54	6	12	9
Umbu Guanado	2013-06-03	Reef Flat/Crest	54	7	20	19
Umbu Guanado	2013-06-03	Reef Flat/Crest	54	8	16	10
Umbu Guanado	2013-06-03	Reef Flat/Crest	54	9	13	10
Umbu Guanado	2013-06-03	Reef Flat/Crest	54	10	14	9
Umbu Guanado	2013-06-03	Reef Flat/Crest	54	11	5	3
Umbu Guanado	2013-06-03	Reef Flat/Crest	55	1	20	15
Umbu Guanado	2013-06-03	Reef Flat/Crest	55	2	4	3
Umbu Guanado	2013-06-03	Reef Flat/Crest	55	3	9	8
Kamiali Reef	2013-06-03	Reef Flat/Crest	55	4	28	21
Kamiali Reef	2013-06-03	Reef Flat/Crest	55	5	32	31
Kamiali Reef	2013-06-03	Reef Flat/Crest	55	6	41	23
Kamiali Reef	2013-06-03	Reef Flat/Crest	55	7	15	10
Kamiali Reef	2013-06-07	Reef Flat/Crest	56	1	13	12
Kamiali Reef	2013-06-07	Reef Flat/Crest	56	2	14	10
Kamiali Reef	2013-06-07	Reef Flat/Crest	56	3	12	6
sexy bay	2013-06-07	Reef Flat/Crest	56	4	8	7
sexy bay	2013-06-07	Reef Flat/Crest	56	5	9	8
sexy bay	2013-06-07	Reef Flat/Crest	56	6	40	39
sexy bay	2013-06-07	Reef Flat/Crest	57	1	5	4
sexy bay	2013-06-07	Reef Flat/Crest	57	2	30	15
sexy bay	2013-06-07	Reef Flat/Crest	58	1	82	59
sexy bay	2013-06-07	Reef Flat/Crest	58	2	32	20
sexy bay	2013-06-07	Reef Flat/Crest	58	3	17	10
sexy bay	2013-06-07	Reef Flat/Crest	58	4	22	13
sexy bay	2013-06-07	Reef Flat/Crest	59	1	38	25
sexy bay	2013-06-07	Reef Flat/Crest	60	NONE
sexy bay	2013-06-07	Reef Flat/Crest	61	NONE
sexy bay	2013-06-10	Reef Flat/Crest	62	1	22	12
sexy bay	2013-06-10	Reef Flat/Crest	63	1	20	14
sexy bay	2013-06-10	Reef Flat/Crest	63	2	41	32
sexy bay	2013-06-10	Reef Flat/Crest	63	3	27	20
sexy bay	2013-06-10	Reef Flat/Crest	63	4	36	30
sexy bay	2013-06-10	Reef Flat/Crest	63	5	17	12
sexy bay	2013-06-10	Reef Flat/Crest	63	6	7	6
sexy bay	2013-06-10	Reef Flat/Crest	63	7	15	14
uraba reef	2013-06-10	Reef Flat/Crest	63	8	27	22
uraba reef	2013-06-10	Reef Flat/Crest	64	1	51	29
uraba reef	2013-06-10	Reef Flat/Crest	64	2	26	20
sexy bay	2013-06-10	Reef Flat/Crest	65	1	32	25
sexy bay	2013-06-10	Reef Flat/Crest	65	2	36	20
sexy bay	2013-06-10	Reef Flat/Crest	65	3	21	9
sexy bay	2013-06-10	Reef Flat/Crest	65	4	33	27
sexy bay	2013-06-10	Reef Flat/Crest	66	1	19	19
sexy bay	2013-06-10	Reef Flat/Crest	66	2	20	14
sexy bay	2013-06-10	Reef Flat/Crest	66	3	17	16
sexy bay	2013-06-10	Reef Flat/Crest	66	4	40	31
sexy bay	2013-06-10	Reef Flat/Crest	66	5	25	15
sexy bay	2013-06-10	Reef Flat/Crest	66	6	19	9
sexy bay	2013-06-10	Reef Flat/Crest	66	7	10	9
sexy bay	2013-06-10	Reef Flat/Crest	67	1	36	34
sexy bay	2013-06-10	Reef Flat/Crest	67	2	28	18
sexy bay	2013-06-10	Reef Flat/Crest	67	3	11	9
sexy bay	2013-06-10	Reef Flat/Crest	68	1	4	4
sexy bay	2013-06-10	Reef Flat/Crest	68	2	4	3
sexy bay	2013-06-10	Reef Flat/Crest	68	3	13	8
sexy bay	2013-06-10	Reef Flat/Crest	69	1	7	7
sexy bay	2013-06-10	Reef Flat/Crest	69	2	5	4
sexy bay	2013-06-10	Reef Flat/Crest	69	3	22	14
sexy bay	2013-06-10	Reef Flat/Crest	69	4	15	8
sexy bay	2013-06-10	Reef Flat/Crest	69	5	34	25
sexy bay	2013-06-10	Reef Flat/Crest	70	1	24	16
sexy bay	2013-06-10	Reef Flat/Crest	70	2	30	25
sexy bay	2013-06-10	Reef Flat/Crest	70	3	11	9
sexy bay	2013-06-10	Reef Flat/Crest	70	4	12	11
sexy bay	2013-06-10	Reef Flat/Crest	71	1	31	15
sexy bay	2013-06-10	Reef Flat/Crest	71	2	25	22
sexy bay	2013-06-10	Reef Flat/Crest	71	3	28	21
